# Supplementary material for: BSA Hydrogel Beads Functionalized with a Specific Aptamer Library for Capturing Pseudomonas aeruginosa in Serum and Blood
Source: Int J Mol Sci. 2021 Oct 15;22(20):11118. doi: 10.3390/ijms222011118 (PMC8537436; doi:10.3390/ijms222011118)
Supplement: Supplementary file 1 [file ijms-22-11118-s001.zip]

Archive with 1 entries (1 files):
- ijms-1301330-supplementary.pdf
